# Supplementary material for: Bisulfite Sequencing Reveals That Aspergillus flavus Holds a Hollow in DNA Methylation
Source: PLoS One. 2012 Jan 20;7(1):e30349. doi: 10.1371/journal.pone.0030349 (PMC3262820; doi:10.1371/journal.pone.0030349)
Supplement: Table S1 — Summary of data production. (XLSX) [file pone.0030349.s003.xlsx]

## Sheet: Table S1
Table S1 Summary of data production
Sample	Biological replicate 1	Biological replicate 2
Genome size	39911347
%C+G	48.43
Gene numbers	13481
repeat counta	5093
method	PE
insert size	250	200
conversion rate(%)b	99.55	99.56
read length(bp)	49	49
total reads(Mbp)	24489794	24489794
raw data(Gbp)	1.2	1.2
unambiguously mapped reads(Mbp)	21752477	21458995
unambiguously mapping rate (%)	88.9	87.6
coverage rate(%)	90.9	90.8
mean sequencing depth per strand	14	14
a: see methods for detail; including tandem repeats and transposons
b: the conversion rate of BS-seq for A. flavus is calculated from an unmethylated lambda DNA added to the BS-seq library
