# Supplementary material for: Bisulfite Sequencing Reveals That Aspergillus flavus Holds a Hollow in DNA Methylation
Source: PLoS One. 2012 Jan 20;7(1):e30349. doi: 10.1371/journal.pone.0030349 (PMC3262820; doi:10.1371/journal.pone.0030349)
Supplement: Table S2 — Primers used for BS-PCR. (XLSX) [file pone.0030349.s004.xlsx]

## Sheet: Table S2
Table S2 Primers used for BS-PCR
Primer	Sequence
primer1 L	TGATTTTAGGAAGTTTAAATGTTGATT
primer1 R	ACTCACTAACATTACAAATAAAAACTAATT
primer2 L	GATTGGTATAGGTTTAAGTATAGTTAT
primer2 R	AACTATTCTACCAAATTAATACAAAATATC
primer3 L	GGGTGGAGAAATTAATAGTGGTAGTT
primer3 R	CAATTCACTCAAAACAAACTATACC
