# Supplementary material for: Bisulfite Sequencing Reveals That Aspergillus flavus Holds a Hollow in DNA Methylation
Source: PLoS One. 2012 Jan 20;7(1):e30349. doi: 10.1371/journal.pone.0030349 (PMC3262820; doi:10.1371/journal.pone.0030349)
Supplement: Table S3 — Summary of the public data used in the bioinformatic analysis. (XLSX) [file pone.0030349.s005.xlsx]

## Sheet: Table S3
Table S3 Summary of the public data used in the bioinformatic analysis
	Source	Accession number or URL
Genome and Genes
A.flauvs genome, gene sequence,protein sequence	NCBI refSeq	NZ_AAIH00000000
Phycomyces blakesleeanus NRRL 1555 v2.0 assmebly & gene annotation	JGI	http://genome.jgi-psf.org/Phybl2/Phybl2.home.html
Coprinopsis cinereaokayama7#130 assembly & gene annotation	Broad Institute	http://www.broadinstitute.org/annotation/genome/coprinus_cinereus/MultiDownloads.html
Laccaria bicolor assembly & gene annotation	JGI	http://genome.jgi-psf.org/Lacbi2/Lacbi2.home.html
Postia placenta assembly & gene annotation	JGI	http://genomeportal.jgi-psf.org/Pospl1/Pospl1.download.ftp.html
Uncinocarpus reesii assembly & gene annotation	Broad Institute	http://www.broadinstitute.org/annotation/genome/uncinocarpus_reesii.3/MultiDownloads.html
Saccharomyces cerevisiae assembly & gene annotation	SGD	http://www.yeastgenome.org/DownloadContents.shtml
Pichia stipitis assembly & gene annotation	JGI	http://genome.jgi-psf.org/Picst3/Picst3.download.ftp.html
Neurospora crassa assembly & gene annotation	Broad Institute of MIT and Harvard	http://www.broadinstitute.org/annotation/genome/neurospora/MultiDownloads.html
Bs-seq data of P. blakesleeanus, C. cinerea, L. bicolor, P. placenta and U. reesii	NCBI	GSE19824
DNA methyltransferase homolog
Ascobolus immersus/Masc1	NCBI	AAC49849.1
Nematostella vectensis/Dnmt1(predicted protein)	NCBI	XP_001626231.1
Apis mellifera/DNA methyltransferase 3	NCBI	NP_001177350.1
Arabidopsis thaliana/CMT3	NCBI	NP_177135.1
Arabidopsis thaliana/DRM1	NCBI	NP_197042.2
Arabidopsis thaliana/DRM2	NCBI	NP_196966.2
Arabidopsis thaliana/MET1	NCBI	NP_199727.1
Ascobolus immersus/Masc2	NCBI	CAB09661.1
Azoarcus sp. BH72/C-5 cytosine-specific DNA methylase	NCBI	YP_932275.1
Ciona intestinalis/Dnmt1Zn-finger (CXXC)-5(predicted)	NCBI	XP_002122948.1
Coprinopsis cinerea okayama7#130/Dnmt1a(predicted)	NCBI	XP_001829400.2
Coprinopsis cinerea okayama7#130/Dnmt1b(predicted)	NCBI	XP_001833175.2
Escherichia coli O157:H7	NCBI	BAH79224.1
Laccaria bicolor S238N-H82/Dnmt1a(predicted)	NCBI	XP_001873517.1
Laccaria bicolor S238N-H82/Dnmt1b	NCBI	XP_001875435.1
Mus musculus/Dnmt1	NCBI	P13864.5
Mus musculus/Dnmt3a	NCBI	NP_031898.1
Mus musculus/Dnmt3b	NCBI	NP_001003960.2
Nematostella vectensis/Dnmt1(predicted)	NCBI	XP_001626663.1
Neurospora crassa OR74A/Dim2	NCBI	XP_959891.1
Physcomitrella patens subsp. patens/CMT(predicted)	NCBI	XP_001769709.1
Physcomitrella patens subsp. patens/DRM1(predicted)	NCBI	XP_001768597.1
Physcomitrella patens subsp. patens/DRM2(predicted)	NCBI	XP_001780066.1
Physcomitrella patens subsp. Patens/MET1(predicted)	NCBI	XP_001758167.1
Postia placenta Mad-698-R/Dnmt1a(predicted)	NCBI	XP_002474649.1
Postia placenta Mad-698-R/Dnmt1b(predicted)	NCBI	XP_002472324.1
Tetraodon nigroviridis/Dnmt1(unamed)	NCBI	CAG12188
Tetraodon nigroviridis/Dnmt3a(unamed)	NCBI	CAG13174.1
Tetraodon nigroviridis/Dnmt3b(unamed)	NCBI	CAG03909
Oryza sativa Japonica Group/CMT	NCBI	NP_001049442.2
Oryza sativa (japonica cultivar-group)/DRM1(hypothetical)	NCBI	ABA91139.1
Oryza sativa Indica Group/DRM2(hypothetical)	NCBI	EEC74373.1
Oryza sativa Indica Group/MET1	NCBI	B1Q3J6.1
Apis mellifera/Dnmt1(predicted)	NCBI	XP_001122269.1
Tribolium castaneum/Dnmt1(predicted)	NCBI	XP_001814230.1
Uncinocarpus reesii 1704/Dim2(predicted)	NCBI	XP_002584776.1
Neurospora crassa/RIP defective	NCBI	AAM27408.1
Homo sapiens/DNMT1	NCBI	NP_001124295.1
Homo sapiens/DNMT3a	NCBI	NP_072046.2
Homo sapiens/DNMT3b	NCBI	NP_008823.1
Aspergillus flavus NRRL3357/DmtA	NCBI	XP_002378378.1
Aspergillus oryzae RIB40/DmtA_unnamed	NCBI	BAE61916.1
Aspergillus niger	NCBI	XP_001396716.1
Aspergillus fumigatus	NCBI	XP_747703.1
Aspergillus nidulans	NCBI	XP_664242.1
